# Supplementary material for: Scope and Predictive Genetic/Phenotypic Signatures of Bicarbonate (NaHCO3) Responsiveness and β-Lactam Sensitization in Methicillin-Resistant Staphylococcus aureus
Source: Antimicrob Agents Chemother. 2020 Apr 21;64(5):e02445-19. doi: 10.1128/AAC.02445-19 (PMC7179597; doi:10.1128/AAC.02445-19)
Supplement: Supplemental file 2 [file AAC.02445-19-sd002.xlsx]

## Sheet: Table S1
Table S1. Genotypic information and minimum inhibitory concentrations for 58 study strains.
						Cefazolin MIC (µg/mL)										Oxacillin MIC (µg/mL)
Strain	agr type	CC Type	Ridom spa type	SCCmec type		Ca-MHB	Intrinsic MIC (High/LowA)		Ca-MHB 100 mM Tris	Ca-MHB 100 mM Tris 44 mM NaHCO3	Fold Change (CA-MHB Tris/CA-MHB Tris + NaHCO3)	NaHCO3 responsive?B		RMPI 1640 + 10% LB		Ca-MHB + 2% NaCl	Intrinsic MIC (High/Low)		Ca-MHB 100 mM Tris + 2% NaCl	Ca-MHB 100 mM Tris 44 mM NaHCO3 + 2% NaCl	Fold Change (CA-MHB Tris/CA-MHB Tris + NaHCO3)	NaHCO3 responsive?		RMPI 1640 + 10% LB
C1	agr II	5	t242	II		32	Low		64	4	16	Yes		1		64	High		128	256	0.5	No		1
C3	agr I	8	t008	IV		128	High		256	64	4	Yes		1		128	High		256	256	1	No		1
C5	agr II	5	t242	II		8	Low		16	4	4	Yes		1		32	Low		64	64	1	No		0.5
C7	agr I	8	t008	IV		64	High		128	64	2	No		0.25		128	High		128	128	1	No		0.25
C9	agr II	5	t045	II		8	Low		32	4	8	Yes		2		32	Low		64	64	1	No		1
C13	agr I	8	t008	IV		8	Low		16	2	8	Yes		1		16	Low		64	2	32	Yes		0.5
C15	agr I	8	t064	IV		128	High		256	128	2	No		2		256	High		256	1024	0.25	No		2
C17*	agr II	5	t002	II		64	High		8	0.5	16	Yes		0.25		64	High		64	2	32	Yes		0.5
C19*	agr I	8	t008	IV		128	High		8	1	8	Yes		0.5		128	High		32	8	4	Yes		0.5
C22	agr I	45	t004	IV		4	Low		4	2	2	No		1		2	Low		2	2	1	No		2
C24	agr I	8	t008	IV		8	Low		16	1	16	Yes		0.5		16	Low		32	1	32	Yes		0.5
C26	agr II	5	t062	II		256	High		256	4	64	Yes		2		256	High		256	256	1	No		256
C30	agr I	8	t008	IV		16	Low		8	1	8	Yes		0.25		16	Low		16	1	16	Yes		0.25
C32	agr II	5	t002	IV		8	Low		8	2	4	Yes		1		16	Low		32	8	4	Yes		1
C34	agr I	8	t008	IV		64	High		64	4	16	Yes		1		64	High		64	64	1	No		64
C36	agr II	5	t002	II		256	High		512	512	1	No		2		512	High		1024	1024	1	No		64
C38	agr I	8	t008	IV		16	Low		16	1	16	Yes		1		32	Low		64	1	64	Yes		1
C40	agr II	8	t008	IV		1	Low		1	0.5	2	No		0.25		4	Low		2	1	2	No		0.25
C42	agr I	8	t008	IV		64	High		128	4	32	Yes		0.25		32	Low		128	8	16	Yes		0.25
C46	agr I	8	t008	IV		8	Low		16	1	16	Yes		1		8	Low		32	1	32	Yes		0.25
C48	agr I	8	t008	IV		8	Low		32	2	16	Yes		1		8	Low		16	1	16	Yes		0.25
C50	agr II	5	t045	II		128	High		128	8	16	Yes		1		128	High		128	256	0.5	No		2
PB 004-193	agr I	8	t008	IV		8	Low		32	2	16	Yes		1		64	High		128	16	8	Yes		0.5
PB 009-212	agr I	8	t008	IV		8	Low		16	2	8	Yes		0.5		64	High		32	8	4	Yes		1
PB 012-108	agr I	59	t216	IV		16	Low		32	2	16	Yes		1		16	Low		32	16	2	No		1
PB 014-060	agr I	8	t008	IV		2	Low		64	4	16	Yes		1		32	Low		64	32	2	No		1
PB 017-037	agr II	5	t002	II		4	Low		16	8	2	No		1		32	Low		32	32	1	No		1
PB 027-133	agr II	5	t002	II		128	High		256	128	2	No		0.5		256	High		256	256	1	No		0.5
PB 027-183	agr II	5	t002	II		256	High		256	8	32	Yes		1		128	High		256	256	1	No		2
PB 031-038	agr I	8	UnknownC	IV		128	High		64	2	32	Yes		0.5		128	High		64	2	32	Yes		0.25
PB 043-043	agr I	8	t008	IV		8	Low		16	2	8	Yes		0.5		8	Low		16	1	16	Yes		0.25
PB 067-198	agr III	30	t128	IV		8	Low		16	2	8	Yes		1		32	Low		32	8	4	Yes		0.5
PB 077-107	agr II	5	t002	II		64	High		64	2	32	Yes		0.125		128	High		32	4	8	Yes		0.25
PB 088-180	agr II	5	t002	II		8	Low		16	4	4	Yes		1		32	Low		64	64	1	No		0.5
PB 300-111	agr I	8	t051	IV		16	Low		64	32	2	No		2		8	Low		16	32	0.5	No		4
PB 300-169	agr I	45	t038	IV		32	Low		4	0.5	8	Yes		0.25		16	Low		2	2	1	No		128
PB 300-246	agr II	5	t001	I		128	High		128	2	64	Yes		0.5		128	High		128	128	1	No		32
PB 321-236	agr II	5	t003	II		4	Low		8	4	2	No		0.5		32	Low		128	128	1	No		0.5
PB 324-136	agr I	45	t719	IV		4	Low		2	1	2	No		0.5		8	Low		32	4	8	Yes		1
PB 324-203	agr II	5	t003	II		128	High		128	8	16	Yes		1		256	High		256	256	1	No		0.5
RB 010-016	agr II	5	t002	II		256	High		512	256	2	No		0.5		256	High		512	512	1	No		512
RB 014-019	agr I	8	t008	IV		8	Low		8	2	4	Yes		0.5		16	Low		32	4	8	Yes		0.5
RB 027-017	agr I	8	t064	IV		128	High		128	8	16	Yes		0.5		128	High		128	64	2	No		0.25
RB 031-093	agr I	8	t064	IV		32	Low		32	2	16	Yes		0.25		16	Low		32	32	1	No		0.25
RB 034-035	agr II	5	t062	II		128	High		128	32	4	Yes		1		128	High		64	16	4	Yes		0.5
RB 034-129	agr II	5	t002	II		2	Low		32	4	8	Yes		1		8	Low		32	32	1	No		0.5
RB 034-147	agr II	5	t002	II		32	Low		64	8	8	Yes		2		64	High		128	128	1	No		4
RB 034-208	agr II	5	t002	II		64	High		32	1	32	Yes		0.125		64	High		64	16	4	Yes		0.125
RB 034-221	agr II	5	t002	II		16	Low		32	8	4	Yes		0.25		8	Low		32	16	2	No		0.25
RB 057-171	agr III	1	t9878	IV		1	Low		2	2	1	No		0.25		8	Low		16	32	0.5	No		0.25
RB 067-227	agr III	1	t128	IV		32	Low		64	32	2	No		2		32	Low		32	64	0.5	No		1
RB 077-225	agr II	5	t045	II		8	Low		16	4	4	Yes		2		32	Low		32	64	0.5	No		1
RB 088-149	agr II	ND	0	0		8	Low		32	2	16	Yes		1		32	Low		32	64	0.5	No		0.25
RB 088-161	agr III	1	t128	IV		8	Low		16	2	8	Yes		1		16	Low		32	64	0.5	No		0.25
RB 088-237	agr II	5	t002	II		16	Low		32	4	8	Yes		2		32	Low		64	128	0.5	No		1
RB 300-087	agr I	45	t2265	IV		4	Low		8	1	8	Yes		1		16	Low		16	2	8	Yes		1
RB 300-103	agr I	45	t2265	IV		16	Low		16	2	8	Yes		0.5		8	Low		16	8	2	No		0.25
RB 301-188	agr I	45	t2265	IV		1	Low		1	0.5	2	No		0.25		8	Low		8	4	2	No		0.25
NaHCO3-Responsive Strain (to either cefazolin or oxacillin) spa types		33.3%D	t008
		22.2%E	t002
		0.444	All other Ridom spa types**
Non-Responsive Strain (to both cefazolin and oxacillin) spa types		0.154	t008
		0.308	t002
		0.538	All other Ridom spa types**
AHigh intrinsic MIC defined as an MIC in CA-MHB (standard media) ≥ 64 µg/mL
BNaHCO3-responsiveness defined as a ≥ 4-fold decrease in MIC in CA-MHB Tris 44 mM NaHCO3 compared to CA-MHB Tris
CUnknown repeat succession: r11r19r12r05r25
DChi-squared analysis reveals no significant linkage between the t008 spa type and CFZ-responsiveness (P = 0.16), and significant linkage between the t008 spa type and OXA-responsiveness (***P = 0.0005)
EChi-squared analysis reveals no significant linkage between the t002 spa type and CFZ-responsiveness (P = 0.66) or OXA-responsiveness (P = 0.49)
*More than 2-fold decrease in MIC in CA-MHB Tris compared to CA-MHB
**Beside t008 and t002, there were 13 and 7 other spa types represented in the NaHCO3-responsive and non-responsive groups, respectively.

## Sheet: Table S2
Table S2. Population analysis profiles (PAPs) for 20 study strains determined in MHA + 100 mM Tris for cefazolin
Strain	NaHCO3-responsive to cefazolin?B	NaHCO3-responsive to oxacillin?	Cefazolin PAP phenotypeA
PB 031-038	Yes	Yes	homo-resistant
PB 043-043	Yes	Yes	homo-resistant
C13	Yes	Yes	hetero-resistant
C24	Yes	Yes	hetero-resistant
C32	Yes	Yes	homo-resistant
C42	Yes	Yes	homo-resistant
PB 067-198	Yes	Yes	homo-resistant
PB 077-107	Yes	Yes	homo-resistant
RB 014-019	Yes	Yes	homo-resistant
RB 034-035	Yes	Yes	homo-resistant
RB 034-208	Yes	Yes	homo-resistant
C3	Yes	No	homo-resistant
PB 300-246	Yes	No	homo-resistant
RB 067-227	No	No	homo-resistant
C7	No	No	homo-resistant
C15	No	No	homo-resistant
C22	No	No	hetero-resistant
PB 027-133	No	No	homo-resistant
PB 321-236	No	No	homo-resistant
RB 010-016	No	No	homo-resistant
AHetero- and homo-resistant PAPs were determined by comparing the population area under the curve (AUC) as determined in CA-MHA + 100 mM Tris to COL as a homo-resistant control strain
